# Supplementary material for: Population genomics and pathotypic evaluation of the bacterial leaf blight pathogen of rice reveals rapid evolutionary dynamics of a plant pathogen
Source: Front Cell Infect Microbiol. 2023 May 26;13:1183416. doi: 10.3389/fcimb.2023.1183416 (PMC10250591; doi:10.3389/fcimb.2023.1183416)
Supplement: Supplementary file 1 [file Table_1.xlsx]

## Sheet: Xoo from China
Table S1 Xoo isolates used in this study.
	Isolated Information				Viruelence Test							Assembly Information
Isolate	Province	City	Area	Time	IRBB5	IRBB4	IRBB3	IRBB14	IRBB2	IR24	Race	Contig N50 (bp)	Contig Number	Genome Size	Assembly Acc	Completeness(%)	Contamination(%)
X26	Guangdong		South China	<2000	R (4/31, ratio < 0.25)	R (7.3/39.3, ratio < 0.25)	S (9.8/33.9, ratio > 0.25)	S (20.1/35.3, ratio > 0.25)	S (20/36.4, ratio > 0.25)	S (30.3/43.6, ratio > 0.25)	R5	27019	426	4642149	QNHP00000000	100	0
172	Jiangsu	Ganyu	Yangtze river valley	<2000	R (1.5/34, ratio < 0.25)	S (15.4/33.9, ratio > 0.25)	R (3.6/31.8, ratio < 0.25)	R (4/31, ratio < 0.25)	R (2/33, ratio < 0.25)	S (26/37, ratio > 0.25)	R6	27071	426	4704795	QNHQ00000000	100	0
X296	Guangdong		South China	<2000	R (3/32, ratio < 0.25)	R (4.5/36, ratio < 0.25)	S (14.2/27.7, ratio > 0.25)	S (13.9/31.7, ratio > 0.25)	S (20.2/32.3, ratio > 0.25)	S (20/35.2, ratio > 0.25)	R5	27743	438	4689981	QNHR00000000	100	0.36
X2	Jiangxi	Jingangshan	Yangtze river valley	<2000	R (2.5/34.4, ratio < 0.25)	R (5.7/35.8, ratio < 0.25)	S (16.2/33.8, ratio > 0.25)	S (23/34.5, ratio > 0.25)	S (15.8/37.9, ratio > 0.25)	S (23.6/39.2, ratio > 0.25)	R5	26922	440	4639641	QNHS00000000	100	0
AH1	Anhui		Yangtze river valley	2014	S (21.4/42.6, ratio > 0.25)	R (4.4/33.8, ratio < 0.25)	S (26.2/43.4, ratio > 0.25)	S (19.6/35.4, ratio > 0.25)	S (25.6/41, ratio > 0.25)	S (24.2/41.8, ratio > 0.25)		26819	460	4571343	QNHT00000000	100	0
AH11	Anhui	Hefei	Yangtze river valley	2003	R (4.1/30.3, ratio < 0.25)	R (7/33, ratio < 0.25)	S (26/33, ratio > 0.25)	S (24/32, ratio > 0.25)	S (29/34, ratio > 0.25)	S (30/36, ratio > 0.25)	R5	26918	421	4712068	QNHU00000000	100	0
AH3	Anhui		Yangtze river valley	<1990	R (0.5/34, ratio < 0.25)	R (2/28.9, ratio < 0.25)	R (3.1/22.9, ratio < 0.25)	R (3.2/23, ratio < 0.25)	R (4.1/28.6, ratio < 0.25)	S (23/31.7, ratio > 0.25)	R2	7965	876	4177175	QNHV00000000	98	0.57
AH39	Anhui		Yangtze river valley	<1990	R (2.6/36, ratio < 0.25)	R (3/40.6, ratio < 0.25)	S (24.4/43.2, ratio > 0.25)	S (23.4/34.8, ratio > 0.25)	S (25/43.4, ratio > 0.25)	S (25/38.8, ratio > 0.25)	R5	9194	802	4226173	QNHW00000000	99	1.09
AH4	Anhui	Chuzhou	Yangtze river valley	2003	R (1.5/34, ratio < 0.25)	R (6.5/35.2, ratio < 0.25)	S (20.5/32.8, ratio > 0.25)	S (21/33.3, ratio > 0.25)	S (20/36.7, ratio > 0.25)	S (27.8/39.6, ratio > 0.25)	R5	6071	1084	4158025	QNHX00000000	98	0.75
AH40	Anhui		Yangtze river valley	<1990	R (1.3/35.8, ratio < 0.25)	R (3.2/33.1, ratio < 0.25)	S (19.6/26, ratio > 0.25)	S (21.8/29.8, ratio > 0.25)	S (17.6/35.2, ratio > 0.25)	S (16.2/33.6, ratio > 0.25)	R5	7065	905	4135393	QNHY00000000	100	1.54
AH8	Anhui	Hefei	Yangtze river valley	2003	R (0.5/32, ratio < 0.25)	R (4.3/37.3, ratio < 0.25)	S (22.6/33.8, ratio > 0.25)	S (26/32.7, ratio > 0.25)	S (26/39.3, ratio > 0.25)	S (31.4/40.9, ratio > 0.25)	R5	27050	448	4710083	QNHZ00000000	100	0
AH87	Anhui		Yangtze river valley	<1990								9666	861	4508602	QNIA00000000	99	0.66
BJ12	Beijing		North China	<1990	R (2.5/36.6, ratio < 0.25)	R (4.3/36.2, ratio < 0.25)	S (12/32.6, ratio > 0.25)	R (5.1/36.2, ratio < 0.25)	R (5.9/41.4, ratio < 0.25)	R (7.3/42, ratio < 0.25)		4427	1486	4085103	QNIB00000000	99.09	0.87
BJ84-3	Beijing		North China	1984	R (0.5/33, ratio < 0.25)	R (7/31.4, ratio < 0.25)	R (0.6/34, ratio < 0.25)	R (0.5/35, ratio < 0.25)	R (0.8/34, ratio < 0.25)	S (26.5/36.8, ratio > 0.25)	R2	26661	413	4442268	QNIC00000000	100	0
BJ-84-4	Beijing		North China	1984	R (2.4/29, ratio < 0.25)	R (1.7/32.6, ratio < 0.25)	S (20.2/45.5, ratio > 0.25)	S (19.8/39, ratio > 0.25)	S (21.2/33, ratio > 0.25)	R (5.3/35.8, ratio < 0.25)		27320	431	4680038	QNID00000000	98	0.39
DBX0011	Liaoning	Dandong	North China	2014	R (0.6/30, ratio < 0.25)	R (1/36.4, ratio < 0.25)	S (17.4/30.8, ratio > 0.25)	R (2.4/34.2, ratio < 0.25)	R (2.1/29.8, ratio < 0.25)	S (23.8/38.4, ratio > 0.25)	RJP	26393	482	4637170	QNIE00000000	100	0
DBX0013	Liaoning	Dandong	North China	2014	R (0.6/40.2, ratio < 0.25)	R (0.9/38, ratio < 0.25)	S (19.8/32.4, ratio > 0.25)	S (18/25.8, ratio > 0.25)	S (22.8/39, ratio > 0.25)	S (18.8/33.5, ratio > 0.25)	R5	25655	466	4560648	QNIF00000000	100	0
DBX0016	Liaoning	Dandong	North China	2014	R (2.3/29.4, ratio < 0.25)	R (2.4/35.6, ratio < 0.25)	S (11.8/29.2, ratio > 0.25)	R (3/34, ratio < 0.25)	R (2.8/29, ratio < 0.25)	S (25.6/37.4, ratio > 0.25)	RJP	27148	471	4644530	QNIG00000000	100	0
DBX0017	Liaoning	Dandong	North China	2014	R (2.1/31.8, ratio < 0.25)	R (2.2/44, ratio < 0.25)	S (17.6/31.8, ratio > 0.25)	R (5/34.6, ratio < 0.25)	R (3.2/32, ratio < 0.25)	S (24.6/43.8, ratio > 0.25)	RJP	26827	474	4642586	QNIH00000000	100	0
DBX0018	Liaoning	Dandong	North China	2014	R (2.8/37, ratio < 0.25)	R (4.9/34.4, ratio < 0.25)	S (13.2/34.8, ratio > 0.25)	R (3.5/31.8, ratio < 0.25)	R (5.2/41.6, ratio < 0.25)	S (20.4/33, ratio > 0.25)	RJP	26822	496	4645108	QNII00000000	100	0
DBX0019	Liaoning	Dandong	North China	2014	R (2.5/38.4, ratio < 0.25)	R (3.9/40, ratio < 0.25)	S (13.6/35.4, ratio > 0.25)	S (16.2/40, ratio > 0.25)	S (13/30, ratio > 0.25)	S (11.8/30.8, ratio > 0.25)	R5	25955	454	4581087	QNIJ00000000	100	0
DBX0020	Liaoning	Dandong	North China	2014	R (1.8/28.9, ratio < 0.25)	R (4/30.4, ratio < 0.25)	S (18.6/36.2, ratio > 0.25)	R (2.7/33.4, ratio < 0.25)	R (2.8/29.8, ratio < 0.25)	S (15.2/24.4, ratio > 0.25)	RJP	26861	488	4661392	QNIK00000000	100	0
DBX0023	Liaoning	Dandong	North China	2014	R (0.6/34.6, ratio < 0.25)	R (3.2/30.8, ratio < 0.25)	S (13.5/29.8, ratio > 0.25)	R (1.9/35.6, ratio < 0.25)	R (3.3/36, ratio < 0.25)	S (21.6/32.8, ratio > 0.25)	RJP	26393	474	4638424	QNIL00000000	100	0
DBX0024	Liaoning	Dandong	North China	2014	R (0.7/35.6, ratio < 0.25)	S (22.8/28.8, ratio > 0.25)	S (13.8/30.6, ratio > 0.25)	R (2.5/35.2, ratio < 0.25)	R (2.1/32.4, ratio < 0.25)	S (17.2/31, ratio > 0.25)	R7	26393	474	4644694	QNIM00000000	100	0
DBX004	Liaoning	Dandong	North China	2014	R (2.5/27, ratio < 0.25)	S (17.6/31.2, ratio > 0.25)	S (13.4/32.6, ratio > 0.25)	R (1.4/34.2, ratio < 0.25)	R (2.6/27, ratio < 0.25)	S (26.2/41.2, ratio > 0.25)	R7	26924	483	4664219	QNIN00000000	100	0
FJ16	Fujian		South China	<1990	R (3.2/34.2, ratio < 0.25)	R (3.1/35.6, ratio < 0.25)	S (14.4/33, ratio > 0.25)	S (17.4/33, ratio > 0.25)	S (21.4/38.6, ratio > 0.25)	S (17/36.4, ratio > 0.25)	R5	24751	561	4708385	QNIO00000000	100	0
FJ17	Fujian		South China	<1990	R (0.7/30.2, ratio < 0.25)	R (4/32.8, ratio < 0.25)	S (19.2/37.2, ratio > 0.25)	S (22.8/34.4, ratio > 0.25)	S (17.4/33.2, ratio > 0.25)	S (23.8/32.4, ratio > 0.25)	R5	26628	444	4664400	QNIP00000000	100	0
FJ21	Fujian		South China	<2000	R (4.7/37, ratio < 0.25)	S (7.4/25.5, ratio > 0.25)	R (4.9/30, ratio < 0.25)	S(12.3/32.3, ratio > 0.25)	S (15.7/31, ratio > 0.25)	S (11.6/29, ratio > 0.25)	PR2	27836	426	4712969	QNIQ00000000	100	0.2
FJ22	Fujian		South China	<2000	R (1/30.8, ratio < 0.25)	R (3.2/36.8, ratio < 0.25)	R(1/35, ratio < 0.25)	R(6.4/27.3, ratio < 0.25)	S(8.7/31.6, ratio > 0.25)	S (8.8/32, ratio > 0.25)	R3	27800	429	4657252	QNIR00000000	100	0
FJ24	Fujian		South China	<2000	R (3.7/32, ratio < 0.25)	S (9.4/30, ratio > 0.25)	R (4.5/33, ratio < 0.25)	S (29/36, ratio > 0.25)	S (20.2/39, ratio > 0.25)	S (22.2/30, ratio > 0.25)	PR2	27027	431	4707877	QNIS00000000	100	0
FuJ	Fujian		South China	2003	R (2/31, ratio < 0.25)	S (26.3/39.1, ratio > 0.25)	S (24.8/32.8, ratio > 0.25)	S (20.1/33.7, ratio > 0.25)	S (26.8/35, ratio > 0.25)	S (28.8/34.6, ratio > 0.25)	R8	26791	513	4296108	JRJO00000000	99.88	0
G8	Guangxi	Yongfu	South China	<2000	R (0.7/30, ratio < 0.25)	R (4/31, ratio < 0.25)	R (2.4/26.8, ratio < 0.25)	S (9.6/25, ratio > 0.25)	S (14.2/28.3, ratio > 0.25)	S (9.2/33.5, ratio > 0.25)	R4	10171	702	4104710	QNIT00000000	100	0.94
GD32	Guangdong		South China	<2000	R (2.7/40, ratio < 0.25)	R (6.2/30.3, ratio < 0.25)	S (13.8/32, ratio > 0.25)	S (24.8/33.5, ratio > 0.25)	S (23.6/38.4, ratio > 0.25)	S (23.6/30, ratio > 0.25)	R5	7808	877	4075158	QNIU00000000	100	1.28
GD33	Guangdong		South China	<1990	R (2.6/34, ratio < 0.25)	R (3.2/33.8, ratio < 0.25)	R (4.6/39, ratio < 0.25)	R (3.8/39.4, ratio < 0.25)	R (3.6/32.6, ratio < 0.25)	R (5.2/35.4, ratio < 0.25)	R1	27289	442	4665301	QNIV00000000	100	0
GD38	Guangdong	Wuha	South China	1988	R (2/29, ratio < 0.25)	R (6/33.5, ratio < 0.25)	R (3.3/30.2, ratio < 0.25)	S (15.8/30.8, ratio > 0.25)	S (16.5/33, ratio > 0.25)	S (14.3/30.4, ratio > 0.25)	R4	6479	1145	4344197	QNIW00000000	100	1.21
GD401	Guangdong	Leizhou	South China	2004	R (3/34, ratio < 0.25)	S (21/30, ratio > 0.25)	S (9.4/26.1, ratio > 0.25)	S (18.2/27.5, ratio > 0.25)	S (25.7/31.6, ratio > 0.25)	S (25.2/32.9, ratio > 0.25)	R8	27396	464	4629149	QNIX00000000	100	0
GD402	Guangdong	Leizhou	South China	2004	R (3/30.5, ratio < 0.25)	S (29.1/33.6, ratio > 0.25)	S (14/33, ratio > 0.25)	S (30.2/39.5, ratio > 0.25)	S (28.1/35.4, ratio > 0.25)	S (30.1/38.4, ratio > 0.25)	R8	27351	435	4663062	QNIY00000000	100	0
GD403	Guangdong	Leizhou	South China	2004	R (2/35, ratio < 0.25)	S (26.9/35, ratio > 0.25)	S (8.8/30.1, ratio > 0.25)	S (21.7/30.9, ratio > 0.25)	S (24.6/32.1, ratio > 0.25)	S (31.3/40.1, ratio > 0.25)	R8	28987	438	4666600	QNIZ00000000	100	0
GD404	Guangdong	Leizhou	South China	2004	R (1/33.7, ratio < 0.25)	S (23.8/32, ratio > 0.25)	S (10.9/34.4, ratio > 0.25)	S (27/33, ratio > 0.25)	S (26.7/32.2, ratio > 0.25)	S (30.8/40.5, ratio > 0.25)	R8	27929	473	4672146	QNJA00000000	100	0
GD405	Guangdong	Leizhou	South China	2004	R (3/32, ratio < 0.25)	S (25.2/32.8, ratio > 0.25)	S (14.4/30, ratio > 0.25)	S (22.5/30.7, ratio > 0.25)	S (27.7/34, ratio > 0.25)	S (30.7/36.8, ratio > 0.25)	R8	29367	436	4722977	QNJB00000000	100	0
GD407	Guangdong	Leizhou	South China	2004	R (3/34, ratio < 0.25)	S (24.6/35.3, ratio > 0.25)	S (11/31, ratio > 0.25)	S (23.4/30.9, ratio > 0.25)	S (26.3/37.5, ratio > 0.25)	S (33.4/40, ratio > 0.25)	R8	28174	468	4601051	QNJC00000000	100	0
GD408	Guangdong	Leizhou	South China	2004	R (2/35.6, ratio < 0.25)	S (27.6/35, ratio > 0.25)	S (11.7/33.6, ratio > 0.25)	S (24.7/32.2, ratio > 0.25)	S (30.1/35.6, ratio > 0.25)	S (30.8/38.4, ratio > 0.25)	R8	27355	444	4687472	QNJD00000000	100	0
GD409	Guangdong	Leizhou	South China	2004	R (2/34, ratio < 0.25)	S (24.2/34.2, ratio > 0.25)	S (8.5/32.8, ratio > 0.25)	S (29.8/33.7, ratio > 0.25)	S (26.8/35.8, ratio > 0.25)	S (30.1/33, ratio > 0.25)	R8	11989	899	4385145	QNKR00000000	97	0.36
GD411	Guangdong	Leizhou	South China	2004	R (1.8/35, ratio < 0.25)	S (25.1/35.5, ratio > 0.25)	S (9.3/32.5, ratio > 0.25)	S (26.6/35.6, ratio > 0.25)	S (26.9/35.6, ratio > 0.25)	S (31.8/39.8, ratio > 0.25)	R8	28405	444	4657630	QNJE00000000	100	0
GD412	Guangdong	Leizhou	South China	2004	R (3/33, ratio < 0.25)	S (25.4/32.6, ratio > 0.25)	S (10.3/31.4, ratio > 0.25)	S (30.4/35.2, ratio > 0.25)	S (30.3/36.2, ratio > 0.25)	S (29.8/35.6, ratio > 0.25)	R8	8405	813	4050989	QNJF00000000	99	1.92
GD413	Guangdong	Leizhou	South China	2004	R (2/34, ratio < 0.25)	S (25.8/39.1, ratio > 0.25)	S (9/32.7, ratio > 0.25)	S (22/36, ratio > 0.25)	S (28.7/37.6, ratio > 0.25)	S (30.6/41.1, ratio > 0.25)	R8	28921	446	4600607	QNJG00000000	100	0
GD415	Guangdong	Leizhou	South China	2004	R (2.3/27.3, ratio < 0.25)	S (22.5/36.4, ratio > 0.25)	S (9.4/33.2, ratio > 0.25)	S (27.4/33.9, ratio > 0.25)	S (27.4/35.2, ratio > 0.25)	S (29.9/35.3, ratio > 0.25)	R8	9967	710	4123236	QNJH00000000	98.37	1.01
GD416	Guangdong	Leizhou	South China	2004	R (3.8/24.4, ratio < 0.25)	S (28.7/29.4, ratio > 0.25)	S (16.5/26.5, ratio > 0.25)	S (24.9/31.3, ratio > 0.25)	S (30.1/34.7, ratio > 0.25)	S (33.3/36.9, ratio > 0.25)	R8	8388	804	4071768	QNJI00000000	97.52	1.23
GD417	Guangdong	Leizhou	South China	2004	R (2/34, ratio < 0.25)	R (8.2/37.9, ratio < 0.25)	R (3/34, ratio < 0.25)	R (8.4/34.5, ratio < 0.25)	S (10.5/37.3, ratio > 0.25)	S (14.1/39.8, ratio > 0.25)	R3	28224	467	4587078	QNJJ00000000	100	0
GX07	Guangxi		South China	<1990	R (1.8/40, ratio < 0.25)	R (3.8/41.8, ratio < 0.25)	S (16.4/41, ratio > 0.25)	S (14.2/34.6, ratio > 0.25)	R (3.3/39.8, ratio < 0.25)	S (18/39.6, ratio > 0.25)		7306	833	4030566	QNJK00000000	97	0.72
GX09	Guangxi	Pingxiang	South China	<2000	R (2/33, ratio < 0.25)	S (13.9/31.7, ratio > 0.25)	R (4.6/33.6, ratio < 0.25)	R (4.6/33.5, ratio < 0.25)	R (2/31, ratio < 0.25)	S (30.1/46.5, ratio > 0.25)	R6	11090	663	4164719	QNJL00000000	99	0.57
GX2	Guangxi		South China	2014	R (2.4/38.4, ratio < 0.25)	R (0.9/40.1, ratio < 0.25)	S (23.4/34.6, ratio > 0.25)	S (21.6/34.6, ratio > 0.25)	S (25.2/39.2, ratio > 0.25)	S (24/38.6, ratio > 0.25)	R5	26355	473	4619956	QNJN00000000	100	0.2
GX23	Guangxi		South China	<2000	R (2/28, ratio < 0.25)	R (3.6/32, ratio < 0.25)	R (8.2/37.6, ratio < 0.25)	R (7.5/32, ratio < 0.25)	S (12.8/35, ratio > 0.25)	S (10.6/27.4, ratio > 0.25)	R3	10321	686	4093909	QNJO00000000	99	0.56
GX35	Guangxi		South China	<1990	R (1.8/36, ratio < 0.25)	R (4.9/40.2, ratio < 0.25)	R (2.5/39.2, ratio < 0.25)	R (3.5/36, ratio < 0.25)	R (4.4/42.2, ratio < 0.25)	R (3/39.4, ratio < 0.25)	R1	9203	786	4211691	QNJQ00000000	100	1.01
GX4	Guangxi		South China	2014	R (2.4/31.2, ratio < 0.25)	R (3/35, ratio < 0.25)	S (18/37.2, ratio > 0.25)	S (16.8/29.6, ratio > 0.25)	S (20.8/35.6, ratio > 0.25)	S (19.8/34, ratio > 0.25)	R5	26817	473	4618638	QNJR00000000	100	0
GX49	Guangxi		South China	<2000	R (1.5/34, ratio < 0.25)	R (6.3/34.3, ratio < 0.25)	S (20/32.3, ratio > 0.25)	S (24.9/36.4, ratio > 0.25)	S (26.2/34.2, ratio > 0.25)	S (29.5/39.5, ratio > 0.25)	R5	12160	645	4121947	QNJS00000000	99	1.11
GX5	Guangxi		South China	2014	R (2.4/35.2, ratio < 0.25)	S (25/33.8, ratio > 0.25)	S (22.8/35.4, ratio > 0.25)	S (23.2/38, ratio > 0.25)	S (20/33.8, ratio > 0.25)	S (19.6/34.6, ratio > 0.25)	R8	26821	482	4618448	QNJT00000000	100	0
GX56	Guangxi		South China	<1990	R (1/37.7, ratio < 0.25)	S (8.8/35, ratio > 0.25)	R (3.3/33, ratio < 0.25)	S (13.2/42, ratio > 0.25)	R (4.3/31.8, ratio < 0.25)	R (5.4/34.6, ratio < 0.25)		17925	535	4528588	QNJU00000000	99.64	0
GX6	Guangxi		South China	2014	R (0.6/30.6, ratio < 0.25)	R (4.4/38, ratio < 0.25)	S (23.8/34.4, ratio > 0.25)	S (20.8/27, ratio > 0.25)	S (24.8/38.8, ratio > 0.25)	S (18.8/33.8, ratio > 0.25)	R5	26817	457	4537776	QNJV00000000	100	0
HaN1	Hainan		South China	2003	R (0.5/35.8, ratio < 0.25)	S (27/38.2, ratio > 0.25)	S (25.5/35.1, ratio > 0.25)	S (25.6/34.2, ratio > 0.25)	S (28.4/36.3, ratio > 0.25)	S (31.1/37.9, ratio > 0.25)	R8	27150	480	4592230	QNJW00000000	100	0
HB8417	Hebei	Fengyun	North China	<2000	R (2/32, ratio < 0.25)	R (6.9/35, ratio < 0.25)	R (6.3/35.2, ratio < 0.25)	S (19.5/31.4, ratio > 0.25)	S (17.6/32, ratio > 0.25)	S (25.8/30, ratio > 0.25)	R4	9737	696	4078360	QNJX00000000	98	0.54
HB-84-17	Hebei		North China	1984	R (2.1/32.4, ratio < 0.25)	R (2.6/32.8, ratio < 0.25)	S (18/29, ratio > 0.25)	S (22.8/37, ratio > 0.25)	S (21.2/33.4, ratio > 0.25)	S (26.6/40.6, ratio > 0.25)	R5	6978	935	4116638	QNJY00000000	97	1.45
HB-84-21	Hebei		North China	1984	R (1.5/31.6, ratio < 0.25)	R (1.9/32.2, ratio < 0.25)	S (13/34, ratio > 0.25)	R (1.9/35, ratio < 0.25)	R (4.1/39, ratio < 0.25)	S (22/41.6, ratio > 0.25)	RJP	7136	943	4150393	QNJZ00000000	99	1.48
HeN03-01	Henan	Xinxiang	North China	2003	R (0.5/30, ratio < 0.25)	S (10.4/35.7, ratio > 0.25)	S (10.7/33, ratio > 0.25)	S (28.1/32.2, ratio > 0.25)	S (31.4/33.9, ratio > 0.25)	S (32.6/35.7, ratio > 0.25)	R8	27306	434	4691328	QNKA00000000	100	0
HeN03-02	Henan	Xinxiang	North China	2003	R (1.5/34, ratio < 0.25)	R (8.1/37.1, ratio < 0.25)	S (11.3/34.6, ratio > 0.25)	S (26.9/34.2, ratio > 0.25)	S (12.8/31.9, ratio > 0.25)	S (23/37.2, ratio > 0.25)	R5	6832	968	4176388	QNKB00000000	97	0.36
HeN03-03	Henan	Xinxiang	North China	2003	R (1.5/32, ratio < 0.25)	R (7.1/37.9, ratio < 0.25)	S (12.4/38.8, ratio > 0.25)	S (32.3/37.7, ratio > 0.25)	S (30.4/40.8, ratio > 0.25)	S (31.2/39.8, ratio > 0.25)	R5	27328	426	4683326	QNKC00000000	100	0
HeN03-04	Henan	Xinxiang	North China	2003	R (2.8/30, ratio < 0.25)	S (11.1/32.8, ratio > 0.25)	S (14.6/32.4, ratio > 0.25)	S (29/35.8, ratio > 0.25)	S (25.6/35.4, ratio > 0.25)	S (29.6/36.9, ratio > 0.25)	R8	26982	431	4649916	QNKD00000000	100	0
HeN03-06	Henan	Xinxiang	North China	2003	R (0.5/35, ratio < 0.25)	R (6.3/34.2, ratio < 0.25)	S (10.5/33.2, ratio > 0.25)	S (24.8/36.4, ratio > 0.25)	S (26.6/36.8, ratio > 0.25)	S (31.7/37.9, ratio > 0.25)	R5	26561	430	4668929	QNKE00000000	100	0
HeN03-10	Henan	Xinxiang	North China	2003	R (2.5/31.5, ratio < 0.25)	R (8.8/36.2, ratio < 0.25)	S (14.3/33.8, ratio > 0.25)	S (28.6/33.6, ratio > 0.25)	S (15.5/35.6, ratio > 0.25)	S (40/41.7, ratio > 0.25)	R5	26985	418	4676286	QNKF00000000	100	0
HeN03-11	Henan	Xinxiang	North China	2003	R (3/27, ratio < 0.25)	S (9.1/33.2, ratio > 0.25)	S (9.3/28.2, ratio > 0.25)	S (29.6/33, ratio > 0.25)	S (11.4/31.8, ratio > 0.25)	S (32.6/35, ratio > 0.25)	R8	14073	584	4346136	QNKG00000000	99	0.36
HeN03-16	Henan	Xinxiang	North China	2003	R (6.5/36, ratio < 0.25)	S (13.1/36, ratio > 0.25)	S (17.2/35.3, ratio > 0.25)	S (9.1/36.2, ratio > 0.25)	S (27/34.7, ratio > 0.25)	S (29.6/33.5, ratio > 0.25)	R8	16315	534	4370465	QNKH00000000	99	0.39
HEN08	Henan		North China	<1990	R (1.8/36.2, ratio < 0.25)	R (2/31.6, ratio < 0.25)	S (13.6/33.6, ratio > 0.25)	R (4.1/32.2, ratio < 0.25)	S (13.4/31.2, ratio > 0.25)	S (17.6/39.4, ratio > 0.25)		13764	565	4125407	QNKI00000000	97	0.39
HEN11	Henan	Huangchuan	North China	1987	R (2/34, ratio < 0.25)	R (3.7/39.3, ratio < 0.25)	R (4.1/35.1, ratio < 0.25)	S (20.6/39.2, ratio > 0.25)	S (16.3/40.4, ratio > 0.25)	S (21/43.7, ratio > 0.25)	R4	27086	437	4680245	QNKJ00000000	100	0
HEN12	Henan		North China	<1990	R (2.6/41.2, ratio < 0.25)	R (5.2/32, ratio < 0.25)	S (16.8/38.6, ratio > 0.25)	S (20.4/38.6, ratio > 0.25)	S (23.4/39.8, ratio > 0.25)	S (21.6/45, ratio > 0.25)	R5	7786	856	4198540	QNKK00000000	96	1.09
HLI02	Helongjiang		North China	<1990	S (15.4/30.6, ratio > 0.25)	R (2.4/32.4, ratio < 0.25)	S (15.2/41, ratio > 0.25)	S (16.4/32.2, ratio > 0.25)	R (4.4/30, ratio < 0.25)	S (12.8/34, ratio > 0.25)		26341	491	4557650	QNKL00000000	100	0
HLJ85-69	Helongjiang	Yuchang	North China	<2000	R (1/34, ratio < 0.25)	R (7.6/38.8, ratio < 0.25)	R (5.9/35.8, ratio < 0.25)	R (2.5/37.6, ratio < 0.25)	R (1/34, ratio < 0.25)	S (14.3/38.6, ratio > 0.25)	R2	9737	721	4153201	QNKM00000000	98	0.39
HLJ-85-72	Helongjiang		North China	<1990	R (2.6/33.8, ratio < 0.25)	R (6.9/36.2, ratio < 0.25)	S (14/31.2, ratio > 0.25)	S (16.2/37.4, ratio > 0.25)	R (4.4/38.2, ratio < 0.25)	S (15/32, ratio > 0.25)		27014	443	4614835	QNKN00000000	100	0
HN14	Hunan		Yangtze river valley	<1990	R (2.2/35.2, ratio < 0.25)	S (16.4/35, ratio > 0.25)	S (16.2/38.2, ratio > 0.25)	S (14/35.2, ratio > 0.25)	R (6.7/41.4, ratio < 0.25)	S (18.2/37, ratio > 0.25)		10310	687	4127642	QNKO00000000	98	0.83
HN-7	Hunan	Changsha	Yangtze river valley	<2000	R (0.5/31.2, ratio < 0.25)	R (4.4/37.5, ratio < 0.25)	R (3.6/35.1, ratio < 0.25)	S (29.4/37, ratio > 0.25)	S (25.9/38.5, ratio > 0.25)	S (35/41.4, ratio > 0.25)	R4	11934	615	4175060	QNKP00000000	98	0.93
HN-84-31	Hunan		Yangtze river valley	1984	R (2/36.6, ratio < 0.25)	R (5.7/37.8, ratio < 0.25)	S (19.6/41.6, ratio > 0.25)	S (22/33.8, ratio > 0.25)	S (21.4/38.8, ratio > 0.25)	S (15/40.6, ratio > 0.25)	R5	7868	880	4192638	QNKQ00000000	99	0.85
HN-84-35	Hunan		Yangtze river valley	1984	S (17.8/29.2, ratio > 0.25)	R (1.5/36.6, ratio < 0.25)	S (18.2/34.4, ratio > 0.25)	R (2.3/31.8, ratio < 0.25)	S (20/31.2, ratio > 0.25)	S (23/36.6, ratio > 0.25)		7138	977	4177754	QNKR00000000	99	0.87
HuB03-06	Hubei	Xiaogan	Yangtze river valley	2003	R (2/37.1, ratio < 0.25)	R (7/31.4, ratio < 0.25)	S (24.1/31.8, ratio > 0.25)	S (24.1/30.1, ratio > 0.25)	S (28.7/33.2, ratio > 0.25)	S (28.9/34.5, ratio > 0.25)	R5	7608	906	4189500	QNKS00000000	96	0.84
HUB14	Hubei		Yangtze river valley	<1990	R (1.1/30.2, ratio < 0.25)	R (1.9/35.8, ratio < 0.25)	S (23.4/40, ratio > 0.25)	S (27.8/38.2, ratio > 0.25)	S (30.4/45.8, ratio > 0.25)	S (24.2/46.2, ratio > 0.25)	R5	26524	458	4645830	QNKT00000000	100	0
HuN03-02	Hunan	Xichang	Yangtze river valley	2003	R (2.8/35.5, ratio < 0.25)	S (9.3/36.1, ratio > 0.25)	S (18.4/33.1, ratio > 0.25)	S (21.6/34.2, ratio > 0.25)	S (18.9/34.5, ratio > 0.25)	S (23.3/41.2, ratio > 0.25)	R8	8135	869	4273614	QNKU00000000	96	1.27
HUN14	Hunan		Yangtze river valley	<1990	R (3.7/32, ratio < 0.25)	S (7.9/26, ratio > 0.25)	S (21/33, ratio > 0.25)	S (25/29.5, ratio > 0.25)	S (23.6/30, ratio > 0.25)	S (26.2/31, ratio > 0.25)	R8	9737	686	4195740	QNKV00000000	98	1.09
HUN17	Hunan		Yangtze river valley	<2000	R (2.7/33, ratio < 0.25)	S (10.9/40.2, ratio > 0.25)	S (11.4/34, ratio > 0.25)	S (27.2/33.6, ratio > 0.25)	S (22.1/32, ratio > 0.25)	S (23.5/31.4, ratio > 0.25)	R8	6363	1166	4332400	QNKW00000000	98	1
HUN20	Hunan		Yangtze river valley	<2000	R (1/27.5, ratio < 0.25)	R (5.5/34.4, ratio < 0.25)	R (4.3/41.4, ratio < 0.25)	S (10.1/31.8, ratio > 0.25)	S (13.8/36.8, ratio > 0.25)	S (12.2/35, ratio > 0.25)	R4	26331	511	4627981	QNKX00000000	100	0
HUN22	Hunan		Yangtze river valley	<1990	R (2/46.2, ratio < 0.25)	R (6/34.2, ratio < 0.25)	S (14.6/32.4, ratio > 0.25)	S (17/32.8, ratio > 0.25)	S (17.4/43, ratio > 0.25)	S (13.4/34, ratio > 0.25)	R5	26415	491	4623821	QNKY00000000	100	0
HuN32	Hunan		Yangtze river valley	2003	R (2/33.2, ratio < 0.25)	R (7.4/39.9, ratio < 0.25)	S (28.7/40, ratio > 0.25)	S (29.7/40.6, ratio > 0.25)	S (31.4/36.2, ratio > 0.25)	S (41/43.7, ratio > 0.25)	R5	11361	779	4478961	QNKZ00000000	99	0.3
HuN33	Hunan		Yangtze river valley	2003	R (2/34, ratio < 0.25)	S (8.5/31.5, ratio > 0.25)	S (24.1/29.5, ratio > 0.25)	S (22.1/29.9, ratio > 0.25)	S (25.2/32.2, ratio > 0.25)	S (32/36, ratio > 0.25)	R8	10319	797	4442408	QNLA00000000	99	0.18
HuN36	Hunan		Yangtze river valley	2003	R (0.5/36, ratio < 0.25)	R (3.6/40, ratio < 0.25)	R (2.4/31.5, ratio < 0.25)	R (2.1/34.5, ratio < 0.25)	R (2.5/35, ratio < 0.25)	R (4.3/32, ratio < 0.25)	R1	10301	783	4476488	QNLB00000000	99	0.18
HuN37	Hunan		Yangtze river valley	2003	R (2/34, ratio < 0.25)	R (7/33.9, ratio < 0.25)	S (27.6/35, ratio > 0.25)	S (29.1/34.8, ratio > 0.25)	S (29/35.6, ratio > 0.25)	S (28/37.5, ratio > 0.25)	R5	4915512	1	4915512	CP031456	100	0
HuN38	Hunan		Yangtze river valley	2003	R (3.3/29.3, ratio < 0.25)	R (6.2/33.2, ratio < 0.25)	S (29.6/33.2, ratio > 0.25)	S (27.4/35, ratio > 0.25)	S (30.9/34.9, ratio > 0.25)	S (31.8/36.5, ratio > 0.25)	R5	10919	714	4300643	QNLC00000000	98.55	1.07
HuN39	Hunan		Yangtze river valley	2003	R (0.5/33, ratio < 0.25)	R (3.6/34, ratio < 0.25)	R (2.4/35.5, ratio < 0.25)	R (2.1/34.3, ratio < 0.25)	R (2.5/36, ratio < 0.25)	R (4.3/40.3, ratio < 0.25)	R1	12172	606	4102854	QNLD00000000	99.09	0.09
JL1-2003	Jilin		North China	2003	R (1.5/40, ratio < 0.25)	R (4/30, ratio < 0.25)	R (2.7/34, ratio < 0.25)	R (3/34, ratio < 0.25)	R (3.5/34, ratio < 0.25)	R (4/33.2, ratio < 0.25)	R1	27136	424	4616744	QNLH00000000	100	0
JL1	Jilin		North China	2014	R (0.9/35.8, ratio < 0.25)	S (29/32, ratio > 0.25)	S (12.8/39, ratio > 0.25)	R (4.2/33, ratio < 0.25)	R (4.6/37.4, ratio < 0.25)	S (27/36.8, ratio > 0.25)	R7	26018	487	4639113	QNLE00000000	100	0
JL11	Jilin		North China	2003	R (2.5/34, ratio < 0.25)	S (14.5/33.2, ratio > 0.25)	S (9.4/29.9, ratio > 0.25)	R (3.7/33.2, ratio < 0.25)	R (3/34, ratio < 0.25)	S (30.5/35.8, ratio > 0.25)	R7	26782	445	4645922	QNLF00000000	100	0
JL12	Jilin		North China	2003	R (2/33.5, ratio < 0.25)	S (15.3/40.3, ratio > 0.25)	S (9.9/36.5, ratio > 0.25)	R (3.1/34.3, ratio < 0.25)	R (2.3/39.4, ratio < 0.25)	S (35.8/47.2, ratio > 0.25)	R7	26616	488	4568438	QNLG00000000	100	0
JL13	Jilin		North China	2003	R (2.2/29.5, ratio < 0.25)	S (13/30.9, ratio > 0.25)	S (9.1/27.3, ratio > 0.25)	R (4/33.5, ratio < 0.25)	R (2.1/30.5, ratio < 0.25)	S (29.7/37.6, ratio > 0.25)	R7	26920	444	4646325	QNLI00000000	100	0
JL15	Jilin		North China	2014	R (1/34.6, ratio < 0.25)	R (2.6/31.2, ratio < 0.25)	S (14.2/38.4, ratio > 0.25)	S (17.4/35.8, ratio > 0.25)	R (1.8/32.4, ratio < 0.25)	S (20/43.6, ratio > 0.25)		26875	480	4665496	QNLJ00000000	100	0
JL16	Jilin		North China	2003	R (2/34, ratio < 0.25)	S (21.1/32.1, ratio > 0.25)	S (10.7/32.1, ratio > 0.25)	R (6.3/31.8, ratio < 0.25)	R (4.2/33.3, ratio < 0.25)	S (31.6/38.5, ratio > 0.25)	R7	10253	654	4082365	QNLL00000000	96	0.18
JL17	Jilin		North China	2003	R (0.5/40, ratio < 0.25)	S (12/37.8, ratio > 0.25)	R (7.4/33.6, ratio < 0.25)	R (3.7/33.3, ratio < 0.25)	R (3/35.6, ratio < 0.25)	S (34.8/41.9, ratio > 0.25)	R6	26807	483	4649014	QNLM00000000	100	0
JL19	Jilin		North China	2003	R (3.5/34, ratio < 0.25)	S (12.8/36, ratio > 0.25)	S (8.8/33.3, ratio > 0.25)	R (3.5/30.9, ratio < 0.25)	R (3.1/35, ratio < 0.25)	S (32.5/38.4, ratio > 0.25)	R7	26920	438	4625487	QNLN00000000	100	0
JL21	Jilin		North China	2003	R (2/34, ratio < 0.25)	S (13.6/32.8, ratio > 0.25)	R (7.4/31.3, ratio < 0.25)	R (5.2/31.9, ratio < 0.25)	R (2.5/33.1, ratio < 0.25)	S (33.8/40.2, ratio > 0.25)	R6	26420	471	4564659	QNLO00000000	100	0
JL22	Jilin		North China	2003	R (1/33, ratio < 0.25)	S (16.3/30.2, ratio > 0.25)	S (11.9/30.8, ratio > 0.25)	R (3/31.2, ratio < 0.25)	R (2.5/34.8, ratio < 0.25)	S (32.8/34.4, ratio > 0.25)	R7	26420	473	4572195	QNLP00000000	100	0
JL23	Jilin		North China	2003	R (2/32, ratio < 0.25)	S (18.9/30.8, ratio > 0.25)	S (11.1/32.5, ratio > 0.25)	R (5.2/33.1, ratio < 0.25)	R (6.5/36.7, ratio < 0.25)	S (31.2/38, ratio > 0.25)	R7	27040	431	4606872	QNLQ00000000	100	0
JL24	Jilin		North China	2003	R (0.5/34, ratio < 0.25)	S (9.6/33.8, ratio > 0.25)	R (5.7/32.8, ratio < 0.25)	R (0.5/34, ratio < 0.25)	R (0.5/34, ratio < 0.25)	S (29.2/36.5, ratio > 0.25)	R6	8374	808	4079773	QNLR00000000	99	0.72
JL25	Jilin		North China	2003	R (3.7/31.4, ratio < 0.25)	S (19.3/35.8, ratio > 0.25)	S (16.1/31.6, ratio > 0.25)	R (5.4/34.8, ratio < 0.25)	R (3.4/35.7, ratio < 0.25)	S (30/34.9, ratio > 0.25)	R7	4900406	1	4900406	CP031457	100	0
JL28	Jilin		North China	2003	R (2/34, ratio < 0.25)	S (13/38.4, ratio > 0.25)	R (8.1/34.5, ratio < 0.25)	R (3/34.4, ratio < 0.25)	R (2.7/34.5, ratio < 0.25)	S (28.9/41.7, ratio > 0.25)	R6	4696050	1	4696050	CP031458	98	0.36
JL29	Jilin		North China	2003	R (2/30, ratio < 0.25)	S (16/33.2, ratio > 0.25)	S (10.3/30.4, ratio > 0.25)	R (4.6/30.2, ratio < 0.25)	R (2/34, ratio < 0.25)	S (31.5/38.8, ratio > 0.25)	R7	6182	989	3861956	QNLS00000000	97	0.39
JL3-2003	Jilin		North China	2003	R (2/31, ratio < 0.25)	S (13.9/33.4, ratio > 0.25)	S (8.6/32, ratio > 0.25)	R (0.5/28, ratio < 0.25)	R (1/25.5, ratio < 0.25)	S (30/39, ratio > 0.25)	R7	27835	462	4734458	QNLW00000000	100	0
JL3	Jilin		North China	2014	R (1.2/35.4, ratio < 0.25)	R (5.3/37.8, ratio < 0.25)	S (14.4/36.8, ratio > 0.25)	R (3.6/36, ratio < 0.25)	R (3.7/39, ratio < 0.25)	S (21.4/35.2, ratio > 0.25)	RJP	26393	473	4632825	QNLT00000000	100	0
JL30	Jilin		North China	2003								9086	764	4137621	QNLU00000000	97.83	0.95
JL31	Jilin		North China	2003	R (1/33.6, ratio < 0.25)	S (14.6/41, ratio > 0.25)	S (11.1/30.4, ratio > 0.25)	R (4.8/32, ratio < 0.25)	R (2.5/33.1, ratio < 0.25)	S (37.2/39.1, ratio > 0.25)	R7	6458	935	3927596	QNLV00000000	97	1.23
JL33	Jilin		North China	2003	R (0.5/33, ratio < 0.25)	R (3.6/30.9, ratio < 0.25)	R (2.4/34, ratio < 0.25)	R (2.1/34.5, ratio < 0.25)	R (2.5/36, ratio < 0.25)	R (4.3/29.5, ratio < 0.25)	R1	4898948	1	4898948	CP031459	100	0
JL4	Jilin		North China	2014	R (0.5/33, ratio < 0.25)	S (13.2/29.2, ratio > 0.25)	R (6.8/31.8, ratio < 0.25)	R (3/28.8, ratio < 0.25)	R (3.5/37, ratio < 0.25)	S (21.6/34.2, ratio > 0.25)	R6	26457	490	4644336	QNLX00000000	100	0
JL6	Jilin		North China	2003	R (3/32.5, ratio < 0.25)	S (19.2/31.4, ratio > 0.25)	S (9.1/33, ratio > 0.25)	R (3.3/40, ratio < 0.25)	R (1/42.2, ratio < 0.25)	S (35.7/38, ratio > 0.25)	R7	26641	440	4641225	QNLY00000000	100	0
JNXO	Jiangsu	Nanjing	Yangtze river valley	<2000	R (0.8/36, ratio < 0.25)	S (7.6/30, ratio > 0.25)	S (25.8/36.7, ratio > 0.25)	S (30/32.3, ratio > 0.25)	S (29.8/33, ratio > 0.25)	S (27.4/38, ratio > 0.25)	R8	10067	698	4135143	QNLZ00000000	97	1.09
JS158-2	Jiangsu		Yangtze river valley	<2000	R (2.8/33.6, ratio < 0.25)	S (12.2/30.5, ratio > 0.25)	S (21.8/31, ratio > 0.25)	S (23.4/32, ratio > 0.25)	S (22.5/32.5, ratio > 0.25)	S (24.4/41, ratio > 0.25)	R8	9708	721	4084149	QNMD00000000	96	0.29
JS65	Jiangsu		Yangtze river valley	<1990	R (1.2/35.8, ratio < 0.25)	R (3/32.6, ratio < 0.25)	S (15.6/40.2, ratio > 0.25)	S (16.8/41.4, ratio > 0.25)	S (17.8/45.2, ratio > 0.25)	S (19/41.6, ratio > 0.25)	R5	26423	495	4610143	QNME00000000	100	0
JS68	Jiangsu		Yangtze river valley	<1990	R (2.3/40, ratio < 0.25)	R (4.9/31.4, ratio < 0.25)	S (18.4/37.4, ratio > 0.25)	S (17/38, ratio > 0.25)	S (21.2/32.6, ratio > 0.25)	S (18/41.4, ratio > 0.25)	R5	4560	1448	4091319	QNMF00000000	97.83	1.26
JS69	Jiangsu		Yangtze river valley	<2000	R (0.5/31, ratio < 0.25)	R (0.5/34, ratio < 0.25)	R (2.4/27.5, ratio < 0.25)	R (2/32.4, ratio < 0.25)	R (3.6/33, ratio < 0.25)	R (2.2/31, ratio < 0.25)	R1	3847	1660	4145567	QNMG00000000	97.64	0.91
JS72	Jiangsu		Yangtze river valley	<1990	R (1/39.6, ratio < 0.25)	R (2.4/40.6, ratio < 0.25)	S (14.2/38, ratio > 0.25)	S (12.536.6, ratio > 0.25)	S (16.4/37.2, ratio > 0.25)	S (14.2/43.6, ratio > 0.25)	R5	3869	1675	4016132	QNMH00000000	97	0.75
JX19	Jiangxi		Yangtze river valley	<1990	R (1/39, ratio < 0.25)	R (2.8/37, ratio < 0.25)	S (16.8/47, ratio > 0.25)	S (14.6/32.8, ratio > 0.25)	S (16.6/40.2, ratio > 0.25)	S (12.8/38.8, ratio > 0.25)	R5	27034	435	4654815	QNMI00000000	100	0
JX21	Jiangxi		Yangtze river valley	<1990	R (1.8/36.8, ratio < 0.25)	R (2.8/39.8, ratio < 0.25)	S (15/46.2, ratio > 0.25)	S (16.2/40.8, ratio > 0.25)	S (24.8/44.2, ratio > 0.25)	S (25.8/38.6, ratio > 0.25)	R5	26817	460	4584429	QNMJ00000000	100	0
KS-2-2	Jiangsu	Wujin	Yangtze river valley	<2000	R (0.5/26, ratio < 0.25)	R (1/32, ratio < 0.25)	R (2.6/38.1, ratio < 0.25)	R (1/33, ratio < 0.25)	R (1.9/33.7, ratio < 0.25)	S (15.4/29, ratio > 0.25)	R2	7729	861	4052248	QNMK00000000	97.83	1.06
KS-6-6	Jiangsu	Yangzhou	Yangtze river valley	<2000	R (2.5/44.5, ratio < 0.25)	R (7.1/36.2, ratio < 0.25)	S (13.8/37, ratio > 0.25)	S (17/32, ratio > 0.25)	S (17.2/34, ratio > 0.25)	S (20.9/30, ratio > 0.25)	R5	9636	836	3975392	QNML00000000	95.59	1.83
KSI-3	Jiangxi		Yangtze river valley	<1990	R (2/30, ratio < 0.25)	R (5.8/34.3, ratio < 0.25)	S (11.1/31.3, ratio > 0.25)	S (27.6/35.5, ratio > 0.25)	S (26.9/36.9, ratio > 0.25)	S (33.4/37.3, ratio > 0.25)	R5	12748	574	4174259	QNMM00000000	95.8	0.02
LFX325				<2000	R (1/33, ratio < 0.25)	S (8.7/33.8, ratio > 0.25)	R (4.5/32, ratio < 0.25)	R (7.1/31.4, ratio < 0.25)	S (11.7/33.5, ratio > 0.25)	S (7.8/31, ratio > 0.25)		7074	906	4050401	QNMN00000000	97.28	1.86
LN01	Liaoning		North China	<1990	R (3.2/33.4, ratio < 0.25)	R (4.5/37.8, ratio < 0.25)	S (13.4/39.2, ratio > 0.25)	S (15.8/37.2, ratio > 0.25)	S (13/32.8, ratio > 0.25)	S (15.6/34, ratio > 0.25)	R5	26717	474	4584191	QNMO00000000	100	0
LN02	Liaoning		North China	<1990	R (1.5/34.4, ratio < 0.25)	R (3.8/32.8, ratio < 0.25)	R (3.9/35.2, ratio < 0.25)	R (2/33.8, ratio < 0.25)	R (5.1/38.4, ratio < 0.25)	R (6.5/35.8, ratio < 0.25)	R1	27221	454	4630045	QNMP00000000	100	0
LN1	Liaoning		North China	2014	R (2/29.6, ratio < 0.25)	R (2.6/33, ratio < 0.25)	S (14/32.4, ratio > 0.25)	R (2.4/34, ratio < 0.25)	R (4.4/37, ratio < 0.25)	S (22.8/41, ratio > 0.25)	RJP	26878	468	4630557	QNMQ00000000	100	0
LN2	Liaoning		North China	2014	R (1.3/33.6, ratio < 0.25)	R (1.7/31, ratio < 0.25)	S (21.4/33.2, ratio > 0.25)	R (4.5/29.2, ratio < 0.25)	R (5.3/30.2, ratio < 0.25)	S (23.8/38.6, ratio > 0.25)	RJP	26416	501	4649536	QNMR00000000	100	0
LN3	Liaoning		North China	2014	R (0.6/33.2, ratio < 0.25)	R (2.2/33.4, ratio < 0.25)	R (2.3/36, ratio < 0.25)	R (3/33.2, ratio < 0.25)	R (2/27.8, ratio < 0.25)	R (4.6/32.2, ratio < 0.25)	R1	26685	485	4637272	QNMS00000000	100	0
LN8547	Liaoning		North China	<1990	R (1.2/34, ratio < 0.25)	S (12.4/33.8, ratio > 0.25)	R (7.9/32, ratio < 0.25)	R (5.8/34.6, ratio < 0.25)	R (6.9/33.2, ratio < 0.25)	S (26.5/40.9, ratio > 0.25)	R6	8770	771	4051514	QNMT00000000	96	0.39
LN-85-59	Liaoning		North China	1985	R (2.3/28.2, ratio < 0.25)	R (2.4/33.4, ratio < 0.25)	S (13/30, ratio > 0.25)	S (15.4/32.8, ratio > 0.25)	R (3.7/38, ratio < 0.25)	S (22.8/34.4, ratio > 0.25)		27040	435	4669445	QNMU00000000	100	0
LYG03-02	Jiangsu	Lianyungang	Yangtze river valley	2003	R (2/34, ratio < 0.25)	S (20.1/34.3, ratio > 0.25)	S (27.6/32.4, ratio > 0.25)	S (27.2/33.7, ratio > 0.25)	S (29/33.9, ratio > 0.25)	S (31.9/38.6, ratio > 0.25)	R8	9591	701	4020725	QNMV00000000	97.83	1.03
LYG03-04	Jiangsu	Lianyungang	Yangtze river valley	2003	R (2.7/18.3, ratio < 0.25)	S (12.6/33.9, ratio > 0.25)	S (17.9/29.1, ratio > 0.25)	R (1/32.3, ratio < 0.25)	R (1/33, ratio < 0.25)	S (30.4/37.8, ratio > 0.25)	R7	8747	748	4031222	QNMW00000000	96.56	1.2
LYG03-05	Jiangsu	Lianyungang	Yangtze river valley	2003	R (3/33.2, ratio < 0.25)	S (11.6/36.8, ratio > 0.25)	S (16.3/37.1, ratio > 0.25)	S (27.7/36.6, ratio > 0.25)	S (27.7/34.3, ratio > 0.25)	S (25.6/32.6, ratio > 0.25)	R8	9756	746	4253349	QNMX00000000	98.55	0.86
LYG03-07	Jiangsu	Lianyungang	Yangtze river valley	2003	R (0.5/34.3, ratio < 0.25)	S (10.8/34.1, ratio > 0.25)	S (19.6/30.8, ratio > 0.25)	R (1/34, ratio < 0.25)	R (2/32.5, ratio < 0.25)	S (29.3/39.9, ratio > 0.25)	R7	9881	747	4310251	QNMY00000000	97.46	1.21
LYG03-08	Jiangsu	Lianyungang	Yangtze river valley	2003	R (1/28, ratio < 0.25)	S (13.6/40.3, ratio > 0.25)	S (22.6/32.4, ratio > 0.25)	S (15/34, ratio > 0.25)	S (21.4/35.1, ratio > 0.25)	S (34.1/44.2, ratio > 0.25)	R8	9356	741	4174077	QNMZ00000000	98.55	1.41
LYG03-11	Jiangsu	Lianyungang	Yangtze river valley	2003	R (0.5/32.6, ratio < 0.25)	S (14.2/37.1, ratio > 0.25)	S (23.1/33.5, ratio > 0.25)	S (24.8/36.9, ratio > 0.25)	S (27.8/36.7, ratio > 0.25)	S (34/41.2, ratio > 0.25)	R8	5640	1238	4215315	QNNA00000000	98.55	0.55
LYG03-13	Jiangsu	Lianyungang	Yangtze river valley	2003	R (1/34.3, ratio < 0.25)	R (8.9/38.1, ratio < 0.25)	S (11.2/36.5, ratio > 0.25)	S (31.2/35, ratio > 0.25)	S (33.1/36, ratio > 0.25)	S (28.6/32.6, ratio > 0.25)	R5	10078	691	4080284	QNNB00000000	97.04	1.5
LYG46	Jiangsu	Lianyungang	Yangtze river valley	2014	R (2.2/35.2, ratio < 0.25)	R (4.3/35.6, ratio < 0.25)	S (16/33.8, ratio > 0.25)	S (17/31, ratio > 0.25)	S (20.4/33.8, ratio > 0.25)	S (23.4/41.5, ratio > 0.25)	R5	26456	470	4609150	QNNC00000000	100	0
LYG48	Jiangsu	Lianyungang	Yangtze river valley	2014	R (3.2/35.6, ratio < 0.25)	R (3.4/39.8, ratio < 0.25)	S (20/42, ratio > 0.25)	S (17.6/29.2, ratio > 0.25)	S (22.4/44.6, ratio > 0.25)	S (21.4/40.6, ratio > 0.25)	R5	26392	486	4583834	QNND00000000	100	0
LYG49	Jiangsu	Lianyungang	Yangtze river valley	2014	R (3/28, ratio < 0.25)	R (2.3/32.4, ratio < 0.25)	S (24.5/32.4, ratio > 0.25)	S (25.3/33.8, ratio > 0.25)	S (28/38, ratio > 0.25)	S (24.4/39, ratio > 0.25)	R5	24559	618	5897816	QTKH00000000	99.88	4.54
LYG51	Jiangsu	Lianyungang	Yangtze river valley	2014	R (1.1/40.8, ratio < 0.25)	S (23.4/33.8, ratio > 0.25)	S (18.2/36, ratio > 0.25)	S (19.8/34.8, ratio > 0.25)	S (25.6/37.8, ratio > 0.25)	R (6/34.2, ratio < 0.25)		26842	479	4606562	QNNE00000000	100	0
LYG52	Jiangsu	Lianyungang	Yangtze river valley	2014	R (1.3/33.7, ratio < 0.25)	R (3.3/33.6, ratio < 0.25)	S (19.8/32.4, ratio > 0.25)	S (22.8/32, ratio > 0.25)	S (21.2/37.6, ratio > 0.25)	S (25/38.4, ratio > 0.25)	R5	26335	500	4612234	QNNF00000000	100	0
LYG53	Jiangsu	Lianyungang	Yangtze river valley	2014	R (2.6/26.4, ratio < 0.25)	R (2/29, ratio < 0.25)	S (25.6/31.6, ratio > 0.25)	S (23.8/29.2, ratio > 0.25)	S (34/39, ratio > 0.25)	S (26.8/37, ratio > 0.25)	R5	26423	465	4608471	QNNG00000000	100	0
OS109	Guangdong	Zhongshan	South China	<2000	R (1.5/33.9, ratio < 0.25)	R (1.5/36, ratio < 0.25)	R (1.5/34, ratio < 0.25)	R (2.9/27.6, ratio < 0.25)	R (3.5/24, ratio < 0.25)	R (3/26.5, ratio < 0.25)	R1	10217	694	4098321	QNNH00000000	98.01	0.55
OS15	Henan	Xixia	North China	<2000	R (2.8/32.7, ratio < 0.25)	R (4.9/32.6, ratio < 0.25)	R (7.7/32, ratio < 0.25)	S (24.4/29.1, ratio > 0.25)	S (29.2/36.8, ratio > 0.25)	S (24.7/37, ratio > 0.25)	R4	7922	826	4009688	QNNI00000000	97.46	0.56
OS166	Sichuan		South China	1984	R (1/34, ratio < 0.25)	S (12.5/34.6, ratio > 0.25)	S (12.1/30.9, ratio > 0.25)	S (29.7/33.9, ratio > 0.25)	S (25.1/33.8, ratio > 0.25)	S (32.5/38, ratio > 0.25)	R8	9590	719	4063179	QNNJ00000000	97.77	1.59
OS169	Guangxi		South China	<2000	R (3/28.9, ratio < 0.25)	R (7.5/32.9, ratio < 0.25)	S (18.7/31.1, ratio > 0.25)	S (19.3/30.6, ratio > 0.25)	S (21.3/34.3, ratio > 0.25)	S (26/36.6, ratio > 0.25)	R5	8002	823	4027176	QNNK00000000	95.77	1.35
OS181	Zhejiang	Jinyun	Yangtze river valley	1977	R (2.9/31.5, ratio < 0.25)	S (9.2/35.1, ratio > 0.25)	S (8.7/28.6, ratio > 0.25)	S (19.8/33.7, ratio > 0.25)	S (21.4/27.8, ratio > 0.25)	S (25.2/40.5, ratio > 0.25)	R8	9177	725	3991335	QNNL00000000	96.44	1.1
OS182	Zhejiang	Zhoushan	Yangtze river valley	<2000	R (2/34, ratio < 0.25)	R (7.6/34.7, ratio < 0.25)	R (1.5/34, ratio < 0.25)	S (10.3/31.5)	S (16.5/34.2, ratio > 0.25)	S (17.2/35.2, ratio > 0.25)	R4	13562	580	4180996	QNNM00000000	99.64	0.23
OS185	Zhejiang	Dongyang	Yangtze river valley	<2000	R (0.5/33.9, ratio < 0.25)	R (8.2/36.7, ratio < 0.25)	S (20.1/33, ratio > 0.25)	S (21.7/32.7, ratio > 0.25)	S (21.7/36.4, ratio > 0.25)	S (24.6/39.2, ratio > 0.25)	R5	14873	494	4160442	QNNN00000000	99.28	1.06
OS189	Guangxi		South China	1977	R (0.5/34.1, ratio < 0.25)	R (1.9/34.6, ratio < 0.25)	R (2/30.6, ratio < 0.25)	R (2.8/29.5, ratio < 0.25)	R (3.6/32.7, ratio < 0.25)	R (2.9/34.3, ratio < 0.25)	R1	13513	601	4159191	QNNO00000000	99.09	0.72
OS198	Guangxi	Wuzhou	South China	1977	R (3/34, ratio < 0.25)	R (8/32.4, ratio < 0.25)	S (19.2/32, ratio > 0.25)	S (18.2/33.4, ratio > 0.25)	S (22.3/35.3, ratio > 0.25)	S (20.5/35.7, ratio > 0.25)	R5	4890639	1	4890639	CP031461	100	0
OS-209				<1990	R (1/30.7, ratio < 0.25)	R (5.6/32, ratio < 0.25)	R (6.5/26.3, ratio < 0.25)	S (22.8/34.4, ratio > 0.25)	S (18.7/32, ratio > 0.25)	S (22.8/38, ratio > 0.25)	R4	11507	647	4101321	QNNP00000000	90.33	0
OS221	Hainan		South China	<2000	R (0.5/34, ratio < 0.25)	R (1.9/27.7, ratio < 0.25)	R (4.5/28.8, ratio < 0.25)	R (3.9/30, ratio < 0.25)	R (5.6/29.5, ratio < 0.25)	R (4.1/34.1, ratio < 0.25)	R1	27221	397	4617388	QNNQ00000000	100	0.51
OS225	Zhejiang	Wenzhou	Yangtze river valley	<2000	R (1.6/30, ratio < 0.25)	S (8/29.2, ratio > 0.25)	S (20.2/33.6, ratio > 0.25)	S (30/33.4, ratio > 0.25)	S (22.6/31, ratio > 0.25)	S (23/37, ratio > 0.25)	R8	27044	413	4578066	QNNR00000000	100	0.01
OS26	Hubei	Huangmei	Yangtze river valley	<2000	R (1.2/34, ratio < 0.25)	S (12.2/37.8, ratio > 0.25)	R (1.6/26.8, ratio < 0.25)	S (16.1/35.4, ratio > 0.25)	S (20.3/35.1, ratio > 0.25)	S (24/40.4, ratio > 0.25)	PR2	7637	814	3926572	QNNS00000000	98	0.93
OS27	Hunan	Anren	Yangtze river valley	<2000	R (3.2/30.6, ratio < 0.25)	R (7.8/34.6, ratio < 0.25)	S (21.2/33.4, ratio > 0.25)	S (21.8/34.9, ratio > 0.25)	S (24.1/36.2, ratio > 0.25)	S (20.9/39.3, ratio > 0.25)	R5	6052	944	3695516	QNNT00000000	97	0.74
OS-28	Guizhou	Luodian	South China	<2000	R (1/35.3, ratio < 0.25)	R (3.4/32, ratio < 0.25)	R (6.5/34, ratio < 0.25)	R (6/28.9, ratio < 0.25)	R (6/33.2, ratio < 0.25)	R (5/31, ratio < 0.25)	R1	8562	649	3982654	QNNW00000000	95	0.21
OS34	Fujian	Jianyang	South China	<2000	R (4/32.5, ratio < 0.25)	R (3.6/30.1, ratio < 0.25)	R (7.2/34.7, ratio < 0.25)	S (24.2/32.1, ratio > 0.25)	S (27.8/34.7, ratio > 0.25)	S (32.5/38.3, ratio > 0.25)	R4	6419	921	3824255	QNNU00000000	97	1.29
OS35	Hainan		South China	<2000	R (0.5/33, ratio < 0.25)	S (9.8/32.3, ratio > 0.25)	S (8/31.5, ratio > 0.25)	S (15.2/31.5, ratio > 0.25)	S (24.1/32.2, ratio > 0.25)	S (22.9/35.3, ratio > 0.25)	R8	6462	946	3876236	QNNV00000000	98	1
OS44	Beijing		North China	<2000	R (2.4/33, ratio < 0.25)	R (6.6/31.5, ratio < 0.25)	R (1/29.6, ratio < 0.25)	S (20.3/32, ratio > 0.25)	S (13.8/26.9, ratio > 0.25)	S (15.8/32, ratio > 0.25)	R4	6340	949	3900475	QNNW00000000	97.16	1.04
OS48	Zhejiang	Ninghai	Yangtze river valley	<2000	R (2/35, ratio < 0.25)	R (5.1/35.7, ratio < 0.25)	R (2.6/31.5, ratio < 0.25)	S (23.6/34.6, ratio > 0.25)	S (20.3/32.9, ratio > 0.25)	S (28.1/37.7, ratio > 0.25)	R4	6967	878	3990998	QNNX00000000	97.34	0.41
OS54	Guangxi		South China	<2000	R (3.6/31.6, ratio < 0.25)	S (8.7/34.2, ratio > 0.25)	R (5.5/30.9, ratio < 0.25)	S (12.9/30.1, ratio > 0.25)	S (24.7/35.4, ratio > 0.25)	S (22.5/34.8, ratio > 0.25)	PR2	6822	897	3935446	QNNY00000000	96.74	0.8
OS57	Jiangsu	Xuzhou	Yangtze river valley	<2000	R (2.9/30, ratio < 0.25)	S (16.6/34.8, ratio > 0.25)	S (10/35.6, ratio > 0.25)	S (8.5/20.9, ratio > 0.25)	S (7.4/36, ratio > 0.25)	S (26.2/34.5, ratio > 0.25)	R8	7979	826	3966024	QNNZ00000000	96.8	0.87
OS70	Hainan		South China	<2000	R (0.5/31.5, ratio < 0.25)	R (1.5/34, ratio < 0.25)	R (6.2/22.8, ratio < 0.25)	R (7.4/32, ratio < 0.25)	R (7.6/33, ratio < 0.25)	R (6.3/29.9, ratio < 0.25)	R1	12506	619	4191412	QNOA00000000	97.89	0
OS77	Beijing		North China	<2000	R (0.5/34, ratio < 0.25)	R (7.1/33.9, ratio < 0.25)	S (10.6/31.6, ratio > 0.25)	S (23.2/32.2, ratio > 0.25)	S (28.1/32.6, ratio > 0.25)	S (29/39.5, ratio > 0.25)	R5	11393	730	4536179	QNOB00000000	99.46	0.36
OS82	Zhejiang	Haining	Yangtze river valley	<2000	R (3.2/31.5, ratio < 0.25)	R (4.9/33.1, ratio < 0.25)	R (4.4/30.3, ratio < 0.25)	S (8.6/30.7, ratio > 0.25)	S (10.8/33.1, ratio > 0.25)	S (15.9/33, ratio > 0.25)	R4	9429	746	4062555	QNOC00000000	96.86	1.02
ScHy-b	Sichuan	Hongya	South China	2003	R (1.8/32, ratio < 0.25)	R (6.8/35.3, ratio < 0.25)	S (26/35.8, ratio > 0.25)	S (30.5/39, ratio > 0.25)	S (26.1/36.9, ratio > 0.25)	S (28.9/41.3, ratio > 0.25)	R5	26615	437	4629089	QNOG00000000	100	0
ScYc-b	Sichuan		South China	2003	R (2.2/34, ratio < 0.25)	R (8.4/36.7, ratio < 0.25)	S (25.2/33.8, ratio > 0.25)	S (26/36.1, ratio > 0.25)	S (30.7/35.8, ratio > 0.25)	S (33.3/38.2, ratio > 0.25)	R5	4865653	1	4865653	CP031469	100	0
SX-85-73	Shanxi		North China	1985	R (1.3/38.6, ratio < 0.25)	R (3.1/37, ratio < 0.25)	S (20.4/37.6, ratio > 0.25)	S (25.6/38.8, ratio > 0.25)	S (23.4/37.2, ratio > 0.25)	S (18/34.4, ratio > 0.25)	R5	27000	440	4673189	QNOH00000000	100	0
XZ39	Jiangsu	Xuzhou	Yangtze river valley	2014	R (0.5/27.2, ratio < 0.25)	R (2.8/28.6, ratio < 0.25)	S (28.4/34.8, ratio > 0.25)	S (19.2/29.6, ratio > 0.25)	S (23.6/34.2, ratio > 0.25)	S (12.8/26.4, ratio > 0.25)	R5	26797	489	4600359	QNOI00000000	100	0
XZ40	Jiangsu	Xuzhou	Yangtze river valley	2014	R (0.5/34.6, ratio < 0.25)	R (0.9/29.8, ratio < 0.25)	S (15.6/41, ratio > 0.25)	S (14.8/35, ratio > 0.25)	S (18.8/36.8, ratio > 0.25)	S (16/42.2, ratio > 0.25)	R5	25949	477	4582458	QNOJ00000000	100	0
XZ42	Jiangsu	Xuzhou	Yangtze river valley	2014	S (25.4/35.4, ratio > 0.25)	R (2.5/30.6, ratio < 0.25)	S (22.8/34.4, ratio > 0.25)	S (24.2/33.8, ratio > 0.25)	S (20/40, ratio > 0.25)	S (20.2/40.8, ratio > 0.25)		26342	487	4593172	QNOK00000000	100	0
XZ43	Jiangsu	Xuzhou	Yangtze river valley	2014	R (0.6/32.6, ratio < 0.25)	R (2.3/35.6, ratio < 0.25)	S (24.4/32.6, ratio > 0.25)	S (25.6/34.6, ratio > 0.25)	S (24.2/39.8, ratio > 0.25)	S (19.6/36, ratio > 0.25)	R5	25772	511	4588004	QNOL00000000	100	0
XZ44	Jiangsu	Xuzhou	Yangtze river valley	2014	R (2.4/32.2, ratio < 0.25)	S (24.8/31.4, ratio > 0.25)	S (23.2/35.2, ratio > 0.25)	S (23.8/35.2, ratio > 0.25)	S (25.6/44, ratio > 0.25)	S (17.6/34.2, ratio > 0.25)	R8	26298	496	4593406	QNOM00000000	100	0
YC11	Jiangsu	Yancheng	Yangtze river valley	2014	R (0.6/39.6, ratio < 0.25)	R (4.2/33.2, ratio < 0.25)	S (20.4/38.8, ratio > 0.25)	S (22/36.4, ratio > 0.25)	S (20.4/36, ratio > 0.25)	S (23.4/35.6, ratio > 0.25)	R5	4862754	1	4862754	CP031464	100	0
YC20	Jiangsu	Yancheng	Yangtze river valley	2014	R (1.1/39.2, ratio < 0.25)	R (2.6/33.2, ratio < 0.25)	S (20.6/34.4, ratio > 0.25)	S (16.6/30, ratio > 0.25)	S (22.8/34.8, ratio > 0.25)	S (25.8/35.2, ratio > 0.25)	R5	26392	479	4582517	QNON00000000	100	0
YC26	Jiangsu	Yancheng	Yangtze river valley	2014	R (0.9/31.2, ratio < 0.25)	R (1.5/33.4, ratio < 0.25)	S (14/25, ratio > 0.25)	S (31/37, ratio > 0.25)	S (18.4/35, ratio > 0.25)	S (21.4/29, ratio > 0.25)	R5	25949	480	4569861	QNOO00000000	100	0
YC3	Jiangsu	Yancheng	Yangtze river valley	2014	R (3/37.8, ratio < 0.25)	R (4.5/37.2, ratio < 0.25)	S (23/36, ratio > 0.25)	S (22.6/30, ratio > 0.25)	S (22.4/29.8, ratio > 0.25)	S (19.8/31.8, ratio > 0.25)	R5	25949	473	4558274	QNOP00000000	100	0
YC36	Jiangsu	Yancheng	Yangtze river valley	2014	R (1/33.2, ratio < 0.25)	R (3/39.8, ratio < 0.25)	S (19.6/35.6, ratio > 0.25)	S (20.8/34.4, ratio > 0.25)	S (22.2/40.4, ratio > 0.25)	S (21.8/42.8, ratio > 0.25)	R5	26356	481	4581983	QNOQ00000000	100	0
YN03-02	Yunan	Dali	South China	2003	R (2.5/30.6, ratio < 0.25)	R (4.8/32.2, ratio < 0.25)	R (4.2/32.4, ratio < 0.25)	R (0.5/40.5, ratio < 0.25)	R (5.3/35.4, ratio < 0.25)	S (21.6/40.1, ratio > 0.25)	R2	26013	449	4633746	QNOR00000000	100	0
YN03-03	Yunan	Dali	South China	2003	R (1/32.2, ratio < 0.25)	R (4.8/34.6, ratio < 0.25)	R (1/34, ratio < 0.25)	R (0.5/37, ratio < 0.25)	R (5.9/35, ratio < 0.25)	S (11.3/38.4, ratio > 0.25)	R2	26532	447	4666080	QNOS00000000	100	0
YN03-04	Yunan	Dali	South China	2003	R (1.8/26.4, ratio < 0.25)	R (7.4/38, ratio < 0.25)	R (6/34.1, ratio < 0.25)	R (0.5/34, ratio < 0.25)	S (9.2/33.6, ratio > 0.25)	S (20.3/36.9, ratio > 0.25)	R3	27222	428	4616781	QNOT00000000	100	0
YN03-06	Yunan	Dali	South China	2003	R (0.5/33.5, ratio < 0.25)	R (3.9/34.5, ratio < 0.25)	R (1.5/34, ratio < 0.25)	R (1/37.3, ratio < 0.25)	R (4.2/38.9, ratio < 0.25)	S (17.5/42.4, ratio > 0.25)	R2	27141	412	4616743	QNOU00000000	100	0
YN03-07	Yunan	Dali	South China	2003	R (0.5/36, ratio < 0.25)	R (7.9/37.3, ratio < 0.25)	R (6.5/32.9, ratio < 0.25)	R (0.5/34, ratio < 0.25)	S (11.2/35.6, ratio > 0.25)	S (28.5/41, ratio > 0.25)	R3	15730	501	4180585	QNOV00000000	97	0.54
YN03-09	Yunan	Dali	South China	2003	R (1.5/38, ratio < 0.25)	R (2.4/36.3, ratio < 0.25)	R (5.6/30.5, ratio < 0.25)	R (0.5/28.5, ratio < 0.25)	R (6.9/33.9, ratio < 0.25)	S (19.2/37, ratio > 0.25)	R2	7077	948	4184606	QNOW00000000	96	0.93
YN03-10	Yunan	Dali	South China	2003	R (2/34, ratio < 0.25)	S (9.5/36, ratio > 0.25)	R (3/31.5, ratio < 0.25)	R (1/34.6, ratio < 0.25)	R (6.4/35.5, ratio < 0.25)	S (16.5/37.3, ratio > 0.25)	R6	26982	444	4674866	QNOX00000000	100	0
YN03-11	Yunan	Dali	South China	2003	R (0.5/35, ratio < 0.25)	S (16.2/32.6, ratio > 0.25)	S (9.1/34.6, ratio > 0.25)	R (0.5/33.2, ratio < 0.25)	R (5.6/37.4, ratio < 0.25)	S (30.6/40.5, ratio > 0.25)	R7	26298	419	4614026	QNOY00000000	100	0
YN03-13	Yunan	Dali	South China	2003	R (2.8/24.6, ratio < 0.25)	S (12.2/32.9, ratio > 0.25)	R (6/33.1, ratio < 0.25)	R (0.5/35.6, ratio < 0.25)	R (3.9/35.1, ratio < 0.25)	S (30/40.3, ratio > 0.25)	R6	8292	887	4139919	QNOZ00000000	96	0.91
YN03-14	Yunan	Dali	South China	2003	R (4.4/32.9, ratio < 0.25)	S (11.3/33.2, ratio > 0.25)	R (7.2/34, ratio < 0.25)	R (1/34, ratio < 0.25)	R (3.5/36.2, ratio < 0.25)	S (30.7/38.4, ratio > 0.25)	R6	26855	449	4705317	QNPA00000000	100	0.36
YN03-15	Yunan	Dali	South China	2003	R (1/34, ratio < 0.25)	R (2/34, ratio < 0.25)	R (5.6/33.9, ratio < 0.25)	R (0.5/33.6, ratio < 0.25)	R (3.9/33.6, ratio < 0.25)	S (14.7/39.6, ratio > 0.25)	R2	26634	417	4592695	QNPB00000000	100	0
YN03-16	Yunan	Dali	South China	2003	R (3.2/28.9, ratio < 0.25)	S (11.2/41.5, ratio > 0.25)	R (7.6/31.1, ratio < 0.25)	R (2.5/41, ratio < 0.25)	R (4.8/33.2, ratio < 0.25)	S (31.8/41.1, ratio > 0.25)	R6	26617	492	4699054	QNPC00000000	100	0.36
YN03-18	Yunan	Dali	South China	2003	R (3.3/30.8, ratio < 0.25)	S (8.6/31.3, ratio > 0.25)	R (6.7/31.3, ratio < 0.25)	R (0.5/38.1, ratio < 0.25)	R (7.7/31, ratio < 0.25)	S (19.3/35.2, ratio > 0.25)	R6	27222	417	4582421	QNPD00000000	100	0
YN03-20	Yunan	Dali	South China	2003	R (0.5/34, ratio < 0.25)	R (5.8/33.9, ratio < 0.25)	R (6/34.6, ratio < 0.25)	R (1.5/34.6, ratio < 0.25)	S (12/36, ratio > 0.25)	S (20.4/35.7, ratio > 0.25)	R3	26871	471	4576168	QNPE00000000	100	0
YN03-21	Yunan	Dali	South China	2003	R (0.5/33, ratio < 0.25)	S (9/30.1, ratio > 0.25)	R (3.3/31.8, ratio < 0.25)	R (0.5/32, ratio < 0.25)	S (13.7/32.3, ratio > 0.25)	S (30.9/37.6, ratio > 0.25)		12527	650	4317351	QNPF00000000	94.5	0.98
YN03-23	Yunan	Dali	South China	2003	R (2/31, ratio < 0.25)	R (6.4/36.1, ratio < 0.25)	R (2/34, ratio < 0.25)	R (1/32.8, ratio < 0.25)	R (6.1/34.2, ratio < 0.25)	S (14.1/38, ratio > 0.25)	R2	13755	606	4333935	QNPG00000000	94.81	0.21
YN03-24	Yunan	Dali	South China	2003	R (2/30, ratio < 0.25)	R (5.4/34.7, ratio < 0.25)	R (3.2/32.5, ratio < 0.25)	R (0.5/36.2, ratio < 0.25)	R (5.2/35.2, ratio < 0.25)	S (17.3/37.6, ratio > 0.25)	R2	13954	683	4549196	QNPH00000000	98.91	0.18
YN04-5	Yunan	Dehong	South China	2014	S (15.2/33.8, ratio > 0.25)	S (14.6/28.4, ratio > 0.25)	S (18.4/42.8, ratio > 0.25)	S (19/34, ratio > 0.25)	S (23/37.2, ratio > 0.25)	S (22.6/39.4, ratio > 0.25)	R9	25932	473	4627395	QNPI00000000	100	0
YN06	Yunan		South China	<1990	R (1.3/39.4, ratio < 0.25)	R (2.1/32.6, ratio < 0.25)	R (2/41.6, ratio < 0.25)	R (3.7/38.2, ratio < 0.25)	R (2.6/40.4, ratio < 0.25)	R (6.2/38, ratio < 0.25)	R1	24538	512	4599522	QNPJ00000000	100	0.36
YN07	Yunan		South China	<1990	R (1.6/35.6, ratio < 0.25)	R (2.7/33.6, ratio < 0.25)	R (2.1/39, ratio < 0.25)	R (2.3/33.8, ratio < 0.25)	R (4.6/40.6, ratio < 0.25)	R (4.5/40.4, ratio < 0.25)	R1	9494	814	4420222	QNPK00000000	96.47	0
YN08	Yunnan		South China	<2000	R (3.7/33, ratio < 0.25)	S (9.3/31.5, ratio > 0.25)	R (5.5/28.3, ratio < 0.25)	S (24.6/36, ratio > 0.25)	S (25.4/37.2, ratio > 0.25)	S (29.8/30.3, ratio > 0.25)	PR2	9133	754	4135772	QNPL00000000	98.01	1.61
YN1	Yunnan		South China	2003	R (0.5/33, ratio < 0.25)	R (7/31.3, ratio < 0.25)	R (2/34, ratio < 0.25)	R (0.5/35.6, ratio < 0.25)	R (2.2/33, ratio < 0.25)	S (16.4/31.8, ratio > 0.25)	R2	25560	478	4261380	JRJP00000000	99.64	0
YN10	Yunan		South China	<1990	R (4.8/40.8, ratio < 0.25)	R (5.9/38.4, ratio < 0.25)	S (15.4/29.2, ratio > 0.25)	S (20.8/31.2, ratio > 0.25)	S (23.6/41, ratio > 0.25)	S (24/45.8, ratio > 0.25)	R5	4940542	1	4940542	CP031465	100	0
YN11	Yunan		South China	<1990	R (2/35.8, ratio < 0.25)	R (3.2/33.2, ratio < 0.25)	S (18.4/34.6, ratio > 0.25)	S (14.2/35.6, ratio > 0.25)	S (17.4/35, ratio > 0.25)	S (14.4/37.2, ratio > 0.25)	R5	25463	401	4280535	QNPM00000000	100	0
YN11-2003	Yunan	Kunming	South China	2003	R (2/34, ratio < 0.25)	S (12.8/36.6, ratio > 0.25)	S (10.9/32, ratio > 0.25)	R (0.5/31.5, ratio < 0.25)	R (2.9/33.4, ratio < 0.25)	S (29.1/35.7, ratio > 0.25)	R7	6694	895	3860720	QNPN00000000	96	0.82
YN14-2003	Yunan	Kunming	South China	2003	R (0.5/33, ratio < 0.25)	R (3.6/40, ratio < 0.25)	R (2.4/36, ratio < 0.25)	R (2.1/36.3, ratio < 0.25)	R (2.5/35.5, ratio < 0.25)	R (4.3/33, ratio < 0.25)	R1	10475	749	4306420	QNPP00000000	98.91	0.47
YN14	Yunan		South China	<1990								9450	762	4080137	QNPO00000000	97.83	1.58
YN15	Yunan	Kunming	South China	2003	R (2/37.2, ratio < 0.25)	R (7.1/37.7, ratio < 0.25)	R (4.3/32.2, ratio < 0.25)	R (0.5/33.5, ratio < 0.25)	R (4.4/35.5, ratio < 0.25)	S (17.1/40.3, ratio > 0.25)	R2	13023	690	4548923	QNPQ00000000	98.55	0.54
YN16	Yunan	Yuxi	South China	1988	R (0.5/36.6, ratio < 0.25)	S (14.9/37, ratio > 0.25)	S (11.8/31.7, ratio > 0.25)	S (29.9/39.5, ratio > 0.25)	S (24.9/32.5, ratio > 0.25)	S (27.4/36.1, ratio > 0.25)	R8	27919	419	4619895	QNPR00000000	100	0.21
YN17	Yunnan		South China	<2000	R (1/34, ratio < 0.25)	S (13.8/32.8, ratio > 0.25)	R (7.3/30.6, ratio < 0.25)	R (0.5/37, ratio < 0.25)	R (2/32, ratio < 0.25)	S (31.8/34.9, ratio > 0.25)	R6	6226	987	3931828	QNPS00000000	95.71	0.45
YN18	Yunnan		South China	2003	R (0.5/36.2, ratio < 0.25)	R (3.8/34.5, ratio < 0.25)	R (2.9/34.6, ratio < 0.25)	R (3.6/35.6, ratio < 0.25)	R (2/31.2, ratio < 0.25)	R (4.6/39.9, ratio < 0.25)	R1	25133	544	4315371	JRJM00000000	100	0
YN19	Yunan	Kunming	South China	2003	R (0.5/34, ratio < 0.25)	R (3.6/34, ratio < 0.25)	R (2.4/34, ratio < 0.25)	R (2.1/36.4, ratio < 0.25)	R (2.5/33, ratio < 0.25)	R (4/32.5, ratio < 0.25)	R1	12503	632	4164464	QNPT00000000	98.55	0.77
YN20	Yunan	Kunming	South China	2003	R (0.5/35, ratio < 0.25)	S (11.4/33, ratio > 0.25)	R (6/33, ratio < 0.25)	R (0.5/32, ratio < 0.25)	R (4.7/30.4, ratio < 0.25)	S (14.5/33.8, ratio > 0.25)	R6	12980	616	4151225	QNPU00000000	98.55	1.46
YN23	Yunan	Kunming	South China	2003	R (0.5/29.5, ratio < 0.25)	S (14.4/34.2, ratio > 0.25)	R (7.3/30.9, ratio < 0.25)	R (0.5/34.3, ratio < 0.25)	R (0.5/36, ratio < 0.25)	S (24.7/36.6, ratio > 0.25)	R6	6757	917	3944347	QNPV00000000	96.07	2
YN24	Yunnan		South China	2003	S (18.8/26.4, ratio > 0.25)	S (12.1/32.7, ratio > 0.25)	S (20.1/33.6, ratio > 0.25)	S (25.5/30.3, ratio > 0.25)	S (27.8/35.5, ratio > 0.25)	S (35.4/37, ratio > 0.25)	R9	5028971	2	5069828	JRJN00000000	100	0
YN30	Yunan	Honghe	South China	2003	R (3.8/31.7, ratio < 0.25)	S (12.2/36.1, ratio > 0.25)	S (26.7/36.3, ratio > 0.25)	S (26.5/35.4, ratio > 0.25)	S (25.8/36.2, ratio > 0.25)	S (30.5/42.2, ratio > 0.25)	R8	14811	592	4416354	QNPW00000000	95.83	0.18
YN38	Yunan	Kaiyuan	South China	2003	R (4/32.6, ratio < 0.25)	S (10/35.4, ratio > 0.25)	S (28.4/36.5, ratio > 0.25)	S (28.1/32.2, ratio > 0.25)	S (26.7/35.6, ratio > 0.25)	S (30.1/37.8, ratio > 0.25)	R8	12760	639	4310964	QNPX00000000	100	2.02
YN39	Yunan	Kunming	South China	2003	R (0.5/34.5, ratio < 0.25)	S (16.5/33.3, ratio > 0.25)	R (7.2/35.2, ratio < 0.25)	R (0.5/33, ratio < 0.25)	R (3.2/33.5, ratio < 0.25)	S (25.8/32, ratio > 0.25)	R6	26247	490	4636984	QNPY00000000	100	0
YN40	Yunan	Kunming	South China	2003	R (0.5/34, ratio < 0.25)	S (14.9/35.1, ratio > 0.25)	S (9/33.4, ratio > 0.25)	R (1/32, ratio < 0.25)	R (5.5/34, ratio < 0.25)	S (30.9/40.6, ratio > 0.25)	R7	14578	563	4381999	QNPZ00000000	96.17	0.54
YN44	Yunan	Kunming	South China	2003	R (1/34.5, ratio < 0.25)	S (14.1/37.3, ratio > 0.25)	S (12.3/35.5, ratio > 0.25)	R (0.5/37, ratio < 0.25)	R (3/32, ratio < 0.25)	S (32.9/44.2, ratio > 0.25)	R7	12020	642	4165251	QNQA00000000	98.73	0.58
YN5	Yunan	Kunming	South China	2003	R (2.4/33, ratio < 0.25)	S (17.1/34.9, ratio > 0.25)	R (7.5/32.5, ratio < 0.25)	R (0.5/33, ratio < 0.25)	R (5.8/38, ratio < 0.25)	S (29.8/40.3, ratio > 0.25)	R6	13322	711	4587221	QNQB00000000	98.91	0.54
YN6	Yunan	Kunming	South China	2003	R (0.5/34, ratio < 0.25)	S (11.1/36.7, ratio > 0.25)	R (8/33.4, ratio < 0.25)	R (0.5/34.5, ratio < 0.25)	S (15.9/36.2, ratio > 0.25)	S (29.9/41.6, ratio > 0.25)		10751	728	4318518	QNQC00000000	98.37	0
YN7	Yunnan		South China	2003	R (2.1/32.6, ratio < 0.25)	S (16/33.4, ratio > 0.25)	R (6.4/33.2, ratio < 0.25)	R (0.5/34, ratio < 0.25)	R (2.4/33.7, ratio < 0.25)	S (23.6/33.5, ratio > 0.25)	R6	25592	563	4327645	JRJK00000000	100	0
YN8	Yunan	Kunming	South China	2003	R (0.5/32, ratio < 0.25)	R (3.6/34, ratio < 0.25)	R (2.4/34, ratio < 0.25)	R (2.1/31.2, ratio < 0.25)	R (2.5/30, ratio < 0.25)	R (4.3/34, ratio < 0.25)	R1	10567	734	4311388	QNQD00000000	99.28	0.93
ZJ05	Zhejiang		Yangtze river valley	<2000	R (2/30, ratio < 0.25)	S (11/41.2, ratio > 0.25)	R (6/29.6, ratio < 0.25)	R (6.4/33.8, ratio < 0.25)	R (5.4/36.7, ratio < 0.25)	S (10.6/42.4, ratio > 0.25)	R6	26922	439	4621138	QNQE00000000	100	0
ZJ16	Zhejiang		Yangtze river valley	<1990	R (3.8/33.9, ratio < 0.25)	S (10.2/34.7, ratio > 0.25)	S (16.3/28.3, ratio > 0.25)	S (23.2/31.2, ratio > 0.25)	S (21.6/32.8, ratio > 0.25)	S (24.2/35.3, ratio > 0.25)	R8	10649	668	4155980	QNQF00000000	98.91	0.82
ZJ25	Zhejiang		Yangtze river valley	<2000	R (2/29.2, ratio < 0.25)	R (5.8/33, ratio < 0.25)	S (19.2/32.6, ratio > 0.25)	S (23.6/37.6, ratio > 0.25)	S (24/40.5, ratio > 0.25)	S (20/38.5, ratio > 0.25)	R5	26798	433	4683804	QNQG00000000	100	0
ZJ26	Zhejiang		Yangtze river valley	<1990	R (2.8/34.3, ratio < 0.25)	S (8.6/31.8, ratio > 0.25)	S (10.6/32, ratio > 0.25)	S (9.8/35.9, ratio > 0.25)	S (19.6/27.8, ratio > 0.25)	S (16.5/35.3, ratio > 0.25)	R8	12694	609	4183827	QNQH00000000	98.55	0.82
ZJ27	Zhejiang		Yangtze river valley	<2000	R (2.5/32.7, ratio < 0.25)	R (4.6/35.3, ratio < 0.25)	S (16.2/31.2, ratio > 0.25)	S (18.8/38, ratio > 0.25)	S (14.4/30, ratio > 0.25)	S (18.4/29.6, ratio > 0.25)	R5	26327	475	4643086	QNQI00000000	100	0
ZJ28	Zhejiang		Yangtze river valley	<1990	R (2.6/33.5, ratio < 0.25)	S (11.2/35, ratio > 0.25)	S (10.1/29.3, ratio > 0.25)	S (20/31.3, ratio > 0.25)	S (17.4/32, ratio > 0.25)	S (26.4/34.5, ratio > 0.25)	R8	25916	492	4673600	QNQJ00000000	100	0
ZPY1	Zhejiang	Pingyang	Yangtze river valley	2003	R (0.5/34, ratio < 0.25)	S (16.1/35.3, ratio > 0.25)	S (25.5/33.2, ratio > 0.25)	S (20.2/32.8, ratio > 0.25)	S (20.1/35.6, ratio > 0.25)	S (27/37.5, ratio > 0.25)	R8	11796	660	4115998	QNQK00000000	98.43	0.77
PXO61			Philippines		R (1/35, ratio < 0.25)	R (4.5/34.3, ratio < 0.25)	R (6/34.6, ratio < 0.25)	S (22.9/33, ratio > 0.25)	S (27.6/35, ratio > 0.25)	S (31.8/36.2, ratio > 0.25)	R4	11588	793	4460340	QNOF00000000	99.09	0.36
PXO86			Philippines		R (2/33.5, ratio < 0.25)	S (17.7/35.7, ratio > 0.25)	R (1/34, ratio < 0.25)	S (12.6/32.7, ratio > 0.25)	S (18.4/35.1, ratio > 0.25)	S (17.4/37.6, ratio > 0.25)	PR2	5015823	1	5015823	CP031463	100	0
PXO79			Philippines		R (1.3/41.4, ratio < 0.25)	R (4/35.8, ratio < 0.25)	R (5.5/36.8, ratio < 0.25)	R (2.7/35.6, ratio < 0.25)	R (4.4/37.2, ratio < 0.25)	R (4.5/36.4, ratio < 0.25)	R1	5026592	1	5026592	CP031462	100	0
PXO71			Philippines		S (13.7/32.7, ratio > 0.25)	R (5.9/31.5, ratio < 0.25)	R (4.2/32.4, ratio < 0.25)	S (17.6/30.9, ratio > 0.25)	S (17.2/32.7, ratio > 0.25)	S (20/37.5, ratio > 0.25)	PR4	24113	630	4366590	QTZM00000000	100	0
PXO112			Philippines		R (2/34.6, ratio < 0.25)	R (6.2/36.4, ratio < 0.25)	R (2.5/32.3, ratio < 0.25)	R (0.5/33, ratio < 0.25)	S (11.8/36.7, ratio > 0.25)	S (24.2/40.8, ratio > 0.25)	R3	26312	506	4651248	QNOD00000000	100	0.36
PXO124			Philippines		R (1.9/31.2, ratio < 0.25)	R (2.8/39.6, ratio < 0.25)	R (7.2/36.8, ratio < 0.25)	R (10/41, ratio < 0.25)	S (12.8/36.8, ratio > 0.25)	R (7.6/38, ratio < 0.25)	PR7	9022	859	4432250	QNOE00000000	94.87	0.36
JP01			Japan		R (2.6/39.2, ratio < 0.25)	R (4.6/39, ratio < 0.25)	S (14.2/32.4, ratio > 0.25)	R (6/35.6, ratio < 0.25)	R (7.7/38.6, ratio < 0.25)	S (17.8/32.4, ratio > 0.25)	RJP	4948537	1	4948537	CP031460	100	0
JP02			Japan		R (1.3/32, ratio < 0.25)	R (3/37.8, ratio < 0.25)	S (14.4/38, ratio > 0.25)	R (3/38.2, ratio < 0.25)	R (2.5/37.4, ratio < 0.25)	S (17.2/38.8, ratio > 0.25)	RJP	25831	429	4592943	QNMA00000000	100	0
JP03			Japan		R (1.8/30, ratio < 0.25)	R (2.9/35.4, ratio < 0.25)	R (9/38.6, ratio < 0.25)	S (14.4/35.4, ratio > 0.25)	S (16/40.2, ratio > 0.25)	S (16.1/45.6, ratio > 0.25)	R4	26562	427	4601175	QNMB00000000	100	0
JP04			Japan		R (1/35.4, ratio < 0.25)	S (15/36, ratio > 0.25)	S (14.2/39.8, ratio > 0.25)	S (15.8/39.4, ratio > 0.25)	S (13.8/40.4, ratio > 0.25)	S (16/30.4, ratio > 0.25)	R8	26789	459	4676648	QNMC00000000	100	0

## Sheet: Xoo from other Asian countries
		Viruelence Test							Assembly Information
Isolate	Country	IRBB5	IRBB4	IRBB3	IRBB14	IRBB2	IR24	Race	Contig N50 (bp)	Contig Number	Genome Size	Assembly Acc
PXO61	Philippines	R (1/35, ratio < 0.25)	R (4.5/34.3, ratio < 0.25)	R (6/34.6, ratio < 0.25)	S (22.9/33, ratio > 0.25)	S (27.6/35, ratio > 0.25)	S (31.8/36.2, ratio > 0.25)	R4	11588	793	4460340	QNOF00000000
PXO86	Philippines	R (2/33.5, ratio < 0.25)	S (17.7/35.7, ratio > 0.25)	R (1/34, ratio < 0.25)	S (12.6/32.7, ratio > 0.25)	S (18.4/35.1, ratio > 0.25)	S (17.4/37.6, ratio > 0.25)	PR2	5015823	1	5015823	CP031463
PXO79	Philippines	R (1.3/41.4, ratio < 0.25)	R (4/35.8, ratio < 0.25)	R (5.5/36.8, ratio < 0.25)	R (2.7/35.6, ratio < 0.25)	R (4.4/37.2, ratio < 0.25)	R (4.5/36.4, ratio < 0.25)	R1	5026592	1	5026592	CP031462
PXO71	Philippines	S (13.7/32.7, ratio > 0.25)	R (5.9/31.5, ratio < 0.25)	R (4.2/32.4, ratio < 0.25)	S (17.6/30.9, ratio > 0.25)	S (17.2/32.7, ratio > 0.25)	S (20/37.5, ratio > 0.25)	PR4	24113	630	4366590	QTZM00000000
PXO112	Philippines	R (2/34.6, ratio < 0.25)	R (6.2/36.4, ratio < 0.25)	R (2.5/32.3, ratio < 0.25)	R (0.5/33, ratio < 0.25)	S (11.8/36.7, ratio > 0.25)	S (24.2/40.8, ratio > 0.25)	R3	26312	506	4651248	QNOD00000000
PXO124	Philippines	R (1.9/31.2, ratio < 0.25)	R (2.8/39.6, ratio < 0.25)	R (7.2/36.8, ratio < 0.25)	R (10/41, ratio < 0.25)	S (12.8/36.8, ratio > 0.25)	R (7.6/38, ratio < 0.25)	PR7	9022	859	4432250	QNOE00000000
JP01	Japan	R (2.6/39.2, ratio < 0.25)	R (4.6/39, ratio < 0.25)	S (14.2/32.4, ratio > 0.25)	R (6/35.6, ratio < 0.25)	R (7.7/38.6, ratio < 0.25)	S (17.8/32.4, ratio > 0.25)	RJP	4948537	1	4948537	CP031460
JP02	Japan	R (1.3/32, ratio < 0.25)	R (3/37.8, ratio < 0.25)	S (14.4/38, ratio > 0.25)	R (3/38.2, ratio < 0.25)	R (2.5/37.4, ratio < 0.25)	S (17.2/38.8, ratio > 0.25)	RJP	25831	429	4592943	QNMA00000000
JP03	Japan	R (1.8/30, ratio < 0.25)	R (2.9/35.4, ratio < 0.25)	R (9/38.6, ratio < 0.25)	S (14.4/35.4, ratio > 0.25)	S (16/40.2, ratio > 0.25)	S (16.1/45.6, ratio > 0.25)	R4	26562	427	4601175	QNMB00000000
JP04	Japan	R (1/35.4, ratio < 0.25)	S (15/36, ratio > 0.25)	S (14.2/39.8, ratio > 0.25)	S (15.8/39.4, ratio > 0.25)	S (13.8/40.4, ratio > 0.25)	S (16/30.4, ratio > 0.25)	R8	26789	459	4676648	QNMC00000000
